# Supplementary material for: TET2 mutations contribute to adverse prognosis in acute myeloid leukemia (AML): results from a comprehensive analysis of 502 AML cases and the Beat AML public database
Source: Clin Exp Med. 2024 Feb 13;24(1):35. doi: 10.1007/s10238-024-01297-0 (PMC10864580; doi:10.1007/s10238-024-01297-0)
Supplement: Supplementary file 1 — Supplementary file1 (XLSX 239 kb) [file 10238_2024_1297_MOESM1_ESM.xlsx]

## Sheet: Sheet7
99 Genes and Their Exonic Sequences Detected by Deep Targeted Sequencing
Gene	Exon sequences
VHL	1 cctcgcctcc gttacaacgg cctacggtgc tggaggatcc ttctgcgcac gcgcacagcc 61 tccggccggc tatttccgcg agcgcgttcc atcctctacc gagcgcgcgc gaagactacg 121 gaggtcgact cgggagcgcg cacgcagctc cgccccgcgt ccgacccgcg gatcccgcgg 181 cgtccggccc gggtggtctg gatcgcggag ggaatgcccc ggagggcgga gaactgggac 241 gaggccgagg taggcgcgga ggaggcaggc gtcgaagagt acggccctga agaagacggc 301 ggggaggagt cgggcgccga ggagtccggc ccggaagagt ccgg…
WT1	1 agctggggta aggagttcaa ggcagcgccc acacccgggg gctctccgca acccgaccgc 61 ctgtccgctc ccccacttcc cgccctccct cccacctact cattcaccca cccacccacc 121 cagagccggg acggcagccc aggcgcccgg gccccgccgt ctcctcgccg cgatcctgga 181 cttcctcttg ctgcaggacc cggcttccac gtgtgtcccg gagccggcgt ctcagcacac 241 gctccgctcc gggcctgggt gcctacagca gccagagcag cagggagtcc gggacccggg 301 cggcatctgg gccaagttag gcgccgccga ggccagcgct gaac…
ZRSR2	1 cgccctttcc tgccagacct ggaggggcgg ggcggtgccg gcaagatggc tgcgcccgag 61 aagatgacgt ttcccgagaa accaagccac aaaaagtaca gggccgccct gaagaaggag 121 aaacgaaaga aacgtcggca ggaacttgct cgactgagag actcaggact ctcacagaag 181 gaggaagagg aggacacttt tattgaagaa caacaactag aagaagagaa gctattggaa 241 agagagaggc aaagattaca tgaggagtgg ttgctaagag agcagaaggc acaagaagaa 301 ttcagaataa agaaggaaaa ggaagaggcg gctaaaaaac ggca…
TERC	1 gggttgcgga gggtgggcct gggaggggtg gtggccattt tttgtctaac cctaactgag 61 aagggcgtag gcgccgtgct tttgctcccc gcgcgctgtt tttctcgctg actttcagcg 121 ggcggaaaag cctcggcctg ccgccttcca ccgttcattc tagagcaaac aaaaaatgtc 181 agctgctggc ccgttcgccc ctcccgggga cctgcggcgg gtcgcctgcc cagcccccga 241 accccgcctg gaggccgcgg tcggcccggg gcttctccgg aggcacccac tgccaccgcg 301 aagagttggg ctctgtcagc cgcgggtctc tcgggggcga gggc…
TERT	1 caggcagcgc tgcgtcctgc tgcgcacgtg ggaagccctg gccccggcca cccccgcgat 61 gccgcgcgct ccccgctgcc gagccgtgcg ctccctgctg cgcagccact accgcgaggt 121 gctgccgctg gccacgttcg tgcggcgcct ggggccccag ggctggcggc tggtgcagcg 181 cggggacccg gcggctttcc gcgcgctggt ggcccagtgc ctggtgtgcg tgccctggga 241 cgcacggccg ccccccgccg ccccctcctt ccgccaggtg tcctgcctga aggagctggt 301 ggcccgagtg ctgcagaggc tgtgcgagcg cggcgcgaag aacg…
TET2	1 ggcagtggca gcggcgagag cttgggcggc cgccgccgcc tcctcgcgag cgccgcgcgc 61 ccgggtcccg ctcgcatgca agtcacgtcc gccccctcgg cgcggccgcc ccgagacgcc 121 ggccccgctg agtgatgaga acagacgtca aactgcctta tgaatattga tgcggaggct 181 aggctgcttt cgtagagaag cagaaggaag caagatggct gccctttagg atttgttaga 241 aaggagaccc gactgcaact gctggattgc tgcaaggctg agggacgaga acgaggctgg 301 caaacattca gcagcacacc ctctcaagat tgtttacttg cctt…
TP53	1 gatgggattg gggttttccc ctcccatgtg ctcaagactg gcgctaaaag ttttgagctt 61 ctcaaaagtc tagagccacc gtccagggag caggtagctg ctgggctccg gggacacttt 121 gcgttcgggc tgggagcgtg ctttccacga cggtgacacg cttccctgga ttggcagcca 181 gactgccttc cgggtcactg ccatggagga gccgcagtca gatcctagcg tcgagccccc 241 tctgagtcag gaaacatttt cagacctatg gaaactactt cctgaaaaca acgttctgtc 301 ccccttgccg tcccaagcaa tggatgattt gatgctgtcc ccgg…
TPMT	1 gtcattggtg gcggaggcaa tggccggcaa ccagctgtaa gcgaggcacg gaagacatat 61 gcttgtgaga caaaggtgtc tctgaaacta tggatggtac aagaacttca cttgacattg 121 aagagtactc ggatactgag gtacagaaaa accaagtact aactctggaa gaatggcaag 181 acaagtgggt gaacggcaag actgcttttc atcaggaaca aggacatcag ctattaaaga 241 agcatttaga tactttcctt aaaggcaaga gtggactgag ggtatttttt cctctttgcg 301 gaaaagcggt tgagatgaaa tggtttgcag accggggaca cagt…
U2AF1	1 gtccgggtga cgtctcccga gggcgtcggc agggtcggcg gcgtcggcag cagtgtcgac 61 ggcagcggcg gcggcgggtg ggaaatggcg gagtatctgg cctccatctt cggcaccgag 121 aaagacaaag tcaactgttc attttatttc aaaattggag catgtcgtca tggagacagg 181 tgctctcggt tgcacaataa accgacgttt agccagacca ttgccctctt gaacatttac 241 cgtaaccctc aaaactcttc ccagtctgct gacggtttgc gctgtgccgt gagcgatgtg 301 gagatgcagg aacactatga tgagtttttt gaggaggttt ttac…
SRP72	1 gcccctcgtc tcctccaaga tggcgagcgg cggcagcggg ggggtgtcag tacctgcgct 61 gtggagtgaa gtgaaccggt atggccagaa cggcgacttc acgcgcgctc tcaagaccgt 121 caataagata ctacagatca acaaagatga cgtaactgcc ctgcattgta aagtggtatg 181 ccttatccag aatggaagtt tcaaggaagc tttgaatgtc atcaatactc acaccaaagt 241 gttagccaat aactctctct cctttgaaaa ggcatattgc gagtacaggc tgaacagaat 301 tgagaatgcc ttgaagacaa tagaaagtgc caaccagcag acag…
SRSF2	1 agaaggtttc atttccgggt ggcgcgggcg ccattttgtg aggagcgata taaacgggcg 61 cagaggccgg ctgcccgccc agttgttact caggtgcgct agcctgcgga gcccgtccgt 121 gctgttctgc ggcaaggcct ttcccagtgt ccccacgcgg aaggcaactg cctgagaggc 181 gcggcgtcgc accgcccaga gctgaggaag ccggcgccag ttcgcggggc tccgggccgc 241 cactcagagc tatgagctac ggccgccccc ctcccgatgt ggagggtatg acctccctca 301 aggtggacaa cctgacctac cgcacctcgc ccgacacgct gagg…
STAG2	1 aaaaaaaaaa aaaaaaaaag aaaaaaaacc ccgccggatc cgaccgccac tttcaaaacc 61 ccccaccgct ctagaaccgc gggagcttcc gtccctgagt agaattcgag ggtgtaaaga 121 agaggaaggg gaaaaatatc ttgtaccagc ccaggggtga agaagccccc ggcctgagaa 181 agaaggagga gtgggggagg cgaacagtct cgttgctgcc tctgtgtacg ctgagggggg 241 aggtggccac cgagtactaa attcacttgg gaataaaaga aaaacataag aaaattataa 301 gagaaaggaa ttgtcttaga agaaagaagg caagccacca tttt…
STAT3	1 ggtttccgga gctgcggcgg cgcagactgg gagggggagc cgggggttcc gacgtcgcag 61 ccgagggaac aagccccaac cggatcctgg acaggcaccc cggcttggcg ctgtctctcc 121 ccctcggctc ggagaggccc ttcggcctga gggagcctcg ccgcccgtcc ccggcacacg 181 cgcagccccg gcctctcggc ctctgccgga gaaacagttg ggacccctga ttttagcagg 241 atggcccaat ggaatcagct acagcagctt gacacacggt acctggagca gctccatcag 301 ctctacagtg acagcttccc aatggagctg cggcagtttc tggc…
TAL1	1 cgttttcttc gttgcgtacg attgtgctcc gttggtgttc tcagcaggga tctgattcta 61 tcgcccagga ccacaccgca gcgtaactgc aggcctctca gcgaaaaagg gggaaagcaa 121 agacccgggt gtgcatcctc ttcctcggct tccgcccctt tccggcggag tggagatcct 181 attcagaggg gccggtctct ctaaatatgc cccaggatga ccgagcggcc gccgagcgag 241 gcggctcgca gtgaccccca gctagaggga cgggacgcgg ccgaggccag catggccccc 301 ccgcacctgg tcctgctgaa cggcgtcgcc aaggagacga gccg…
TCF3	1 ggtttccagg cctgaggtgc ccgccctggc cccaggagaa tgaaccagcc gcagaggatg 61 gcgcctgtgg gcacagacaa ggagctcagt gacctcctgg acttcagcat gatgttcccg 121 ctgcctgtca ccaacgggaa gggccggccc gcctccctgg ccggggcgca gttcggaggt 181 tcaggtcttg aggaccggcc cagctcaggc tcctggggca gcggcgacca gagcagctcc 241 tcctttgacc ccagccggac cttcagcgag ggcacccact tcactgagtc gcacagcagc 301 ctctcttcat ccacattcct gggaccggga ctcggaggca agag…
SETD2	1 gcgtcgccct gctgcgggga gggggctcgc gtcgccgtct ccagccgctc ccgatgaagc 61 agctgcagcc gcagccgcct ccgaagatgg gggatttcta cgacccggag cacccgaccc 121 ctgaagaaga agaaaatgag gcaaagattg aaaatgtgca gaaaacaggt ttcatcaaag 181 gaccaatgtt caaaggtgtt gcttctagtc gatttttgcc caaaggcacc aaaacaaaag 241 ttaatttgga agaacaggga cgacagaagg tgtcattcag cttcagcctt acaaagaaaa 301 ctttgcagaa taggtttctc actgcacttg gcaatgaaaa gcaa…
SETDB1	1 ggcactaaag gtttgcttcc gggcgtttct tttgcttccc cttccctctt tcacgcttcc 61 tcccctcccc ctcctccctt atcccttcgc tttcgctctt ttccgtcgag gccgacccct 121 gagttgtgag tctggggtct ggttggtgaa aaagagccct tgaagctgga agacgggaga 181 ggacaaaagc atgtcttccc ttcctgggtg cattggtttg gatgcagcaa cagctacagt 241 ggagtctgaa gagattgcag agctgcaaca ggcagtggtt gaggaactgg gtatctctat 301 ggaggaactt cggcatttca tcgatgagga actggagaag atgg…
SF3B1	1 ggaagttctt gggagcgcca gttccgtctg tgtgttcgag tggacaaaat ggcgaagatc 61 gccaagactc acgaagatat tgaagcacag attcgagaaa ttcaaggcaa gaaggcagct 121 cttgatgaag ctcaaggagt gggcctcgat tctacaggtt attatgacca ggaaatttat 181 ggtggaagtg acagcagatt tgctggatac gtgacatcaa ttgctgcaac tgaacttgaa 241 gatgatgacg atgactattc atcatctacg agtttgcttg gtcagaagaa gccaggatat 301 catgcccctg tggcattgct taatgatata ccacagtcaa caga…
SH2B3	1 cccgggccac cgcctccgcc cggctgcccg cccggactgt cgcggcccgc ggtggcgacg 61 gcggccgctg caaagtttcc ccggcggcgg cggcccgggg gcgcatcctc ccgcaactgt 121 caagcgctgg cggcggaaat gatgaggcgc tggccatttt ccgagcccgg gtttcctgcc 181 tgagccccgc tcgagcgagc cgcgagcgag gagccggcgg gcgggagagg acgcgcccag 241 ggcgggggcc cgcccgcccc ctcgggattt cgagggcccg ggggcgcgcg acgccatggg 301 ccggccgggc ccagagctcc tgtctctcag cccggccgca ccac…
SMC1A	1 aggcctggac gtattctcgc gacatttgcc ggtcgcccgg cttgcactgc ggcgtttccc 61 gcgcgggcta cctcagttct cgggcgtacg gcgcggcctg tcctactgcc gccggcgccg 121 cggccgtcat ggggttcctg aaactgattg agattgagaa ctttaagtcg tacaagggtc 181 gacagattat cggaccattt cagaggttca ccgccatcat tggacccaat ggctctggta 241 agtcaaatct catggatgcc atcagctttg tgctaggtga aaaaaccagc aacctgcggg 301 taaagaccct gcgggacctg atccatggag ctcctgtggg caag…
SMC3	1 ttttgtttgg ctgaggggag cgagcggcgc tttgggggag gggtcgcgta ggcgcctcac 61 ctgaccctgc ggccgtgcgg ttgctgctcc ggggcaggtc tccttccagg ccaggggccc 121 ggaatcatgt acataaagca ggtgattatc cagggttttc gaagttacag agatcaaaca 181 attgtagatc ccttcagttc aaaacataat gtgattgtgg gcagaaatgg atctggaaaa 241 agtaactttt tttatgcaat tcagtttgtt ctcagtgatg agtttagtca tcttcgtcca 301 gaacagcggt tggctttatt gcatgaaggt actggtcctc gtgt…
PTEN	1 cctcccctcg cccggcgcgg tcccgtccgc ctctcgctcg cctcccgcct cccctcggtc 61 ttccgaggcg cccgggctcc cggcgcggcg gcggaggggg cgggcaggcc ggcgggcggt 121 gatgtggcgg gactctttat gcgctgcggc aggatacgcg ctcggcgctg ggacgcgact 181 gcgctcagtt ctctcctctc ggaagctgca gccatgatgg aagtttgaga gttgagccgc 241 tgtgaggcga ggccgggctc aggcgaggga gatgagagac ggcggcggcc gcggcccgga 301 gcccctctca gcgcctgtga gcagccgcgg gggcagcgcc ctcg…
PTPN11	1 cggccgcggt ttccaggagg aagcaaggat gctttggaca ctgtgcgtgg cgcctccgcg 61 gagcccccgc gctgccattc ccggccgtcg ctcggtcctc cgctgacggg aagcaggaag 121 tggcggcggg cgtcgcgagc ggtgacatca cgggggcgac ggcggcgaag ggcgggggcg 181 gaggaggagc gagccgggcc ggggggcagc tgcacagtct ccgggatccc caggcctgga 241 ggggggtctg tgcgcggccg gctggctctg ccccgcgtcc ggtcccgagc gggcctccct 301 cgggccagcc cgatgtgacc gagcccagcg gagcctgagc aagg…
RAD21	1 aggcgcacag gtaccatttt gaccgtaaac atcctgccga tttgaaccga ggatttgggc 61 ggcaggaaga gccgcggcgt aacggcagcc atcttgtttg tttgagtgaa tcggaaagga 121 ggcgccggct gtggcggcgg cgggagctgc tcggaagcta cacctcgcaa gggctccccc 181 ctttccccac cccctccccc gacccttttc ccctccccgg gccacccagc ccgcccaact 241 cccagcggag agcaaggttt tcttctgttt tcatagccag ccagaacaat gttctacgca 301 cattttgttc tcagtaaaag agggcctctg gccaaaattt ggct…
RUNX1	1 ctttgggcct cataaacaac cacagaacca caagttgggt agcctggcag tgtcagaagt 61 ctgaacccag catagtggtc agcaggcagg acgaatcaca ctgaatgcaa accacagggt 121 ttcgcagcgt ggtaaaagaa atcattgagt cccccgcctt cagaagaggg tgcattttca 181 ggaggaagcg atggcttcag acagcatatt tgagtcattt ccttcgtacc cacagtgctt 241 catgagagaa tgcatacttg gaatgaatcc ttctagagac gtccacgatg ccagcacgag 301 ccgccgcttc acgccgcctt ccaccgcgct gagcccaggc aaga…
SBDS	1 agacacactg tgacggctgc ctgaagctag tgagtcgcgg cgccgcgcac tggtggttgg 61 gtcagtgccg cgcgccgatc ggtcgttacc gcgaggcgct ggtggccttc aggctggacg 121 gcgcgggtca gccctggttc gccggcttct gggtctttga acagccgcga tgtcgatctt 181 cacccccacc aaccagatcc gcctaaccaa tgtggccgtg gtacggatga agcgtgccgg 241 gaagcgcttc gaaatcgcct gctacaaaaa caaggtcgtc ggctggcgga gcggcgtgga 301 aaaagacctc gatgaagttc tgcagaccca ctcagtgttt gtaa…
SETBP1	1 ggttaagtgg agctagagag ctacattgta acctagttgg atttttttgg ggggggaatg 61 tatcagaatc taacgtgtcg ttaatagaaa gaagaacagg caagaagtgg tccagccggc 121 gaagttgcag atctgatctc ttctgaacac ctcatcgtgt ctccatccct gggaatctga 181 ccctagcaac tggaccactt tgttcttgga attttgggtg tcctcttttc tcacctttcc 241 cttttccctt ttccccttcc ccctcctgag aactccggaa gactgtagag attgtcatgg 301 agtccaggga aaccttaagc agctcccggc aaagaggggg cgag…
PDGFRA	1 aagagcaaaa agcgaaggcg caatctggac actgggagat tcggagcgca gggagtttga 61 gagaaacttt tattttgaag agaccaaggt tgaggggggg cttatttcct gacagctatt 121 tacttagagc aaatgattag ttttagaagg atggactata acattgaatc aattacaaaa 181 cgcggttttt gagcccatta ctgttggagc tacagggaga gaaacagagg aggagactgc 241 aagagatcat tggaggccgt gggcacgctc tttactccat gtgtgggaca ttcattgcgg 301 aataacatcg gaggagaagt ttcccagagc tatggggact tccc…
PDGFRB	1 ctcctgaggc tgccagcagc cagcagtgac tgcccgccct atctgggacc caggatcgct 61 ctgtgagcaa cttggagcca gagaggagat caacaaggag gaggagagag ccggcccctc 121 agccctgctg cccagcagca gcctgtgctc gccctgccca acgcagacag ccagacccag 181 ggcggcccct ctggcggctc tgctcctccc gaaggatgct tggggagtga ggcgaagctg 241 ggccgctcct ctcccctaca gcagccccct tcctccatcc ctctgttctc ctgagccttc 301 aggagcctgc accagtcctg cctgtccttc tactcagctg ttac…
PHF6	1 aagggcgctc cgcgagcccg tctctcctcg aatgaaagga aacaacctcc ggcgacagag 61 ccccgctctc aggcactgct ggagaaccga gaccgacttc tttctcttta ccctcattgg 121 cgcttctctc ctgcagtccg cctctgggcc ctgccgcatt tcttgagact taaagtggca 181 ttctaaaggc aatttaaaaa tcatgtcaag ctcagttgaa cagaaaaaag ggcctacaag 241 acagcgcaaa tgtggctttt gtaagtcaaa tagagacaag gaatgtggac agttactaat 301 atctgaaaac cagaaggtgg cagcgcacca taagtgcatg ctct…
PIGA	1 gactccggct gcagccgcgg gaggtccgga cactggcggc catggaactc accggtaata 61 gaggacacat ctcttaactg ggttgctcta agaactgatg tctaaaccgt ctcagcatgg 121 cctgtagagg aggagctggg aatggccacc gtgcctcagc tacactctct cgggttagcc 181 ctggaagtct ttacacatgt agaacccgta cccataatat atgcatggta tctgactttt 241 tctacccaaa tatgggaggc gtggaaagcc acatttacca gctctctcag tgcctgattg 301 aaagagggca taaggttata attgtcaccc atgcttatgg aaat…
PPM1D	1 ggggaagcgc agtgcgcagg cgcaactgcc tggctctgct cgctccggcg ctccggccca 61 gctctcgcgg acaagtccag acatcgcgcg cccccccttc tccgggtccg ccccctcccc 121 cttctcggcg tcgtcgaaga taaacaatag ttggccggcg agcgcctagt gtgtctcccg 181 ccgccggatt cggcgggctg cgtgggaccg gcgggatccc ggccagccgg ccatggcggg 241 gctgtactcg ctgggagtga gcgtcttctc cgaccagggc gggaggaagt acatggagga 301 cgttactcaa atcgttgtgg agcccgaacc gacggctgaa gaaa…
PRPF8	1 acttcccggc gctgggaacg cggagcggac gcagtctggc cgccattgcg ctgcggggaa 61 agcggcctct tgtgtgaggg cctgtgggat tctccggata tggccggagt gtttccttat 121 cgagggccgg gtaacccggt gcctggccct ctagccccgc taccggacta catgtcggag 181 gagaagctgc aggagaaagc tcgaaaatgg cagcaattgc aggccaagcg ctatgcagaa 241 aagcggaagt ttgggtttgt ggatgcccag aaggaagaca tgcccccaga acatgtcagg 301 aagatcattc gagaccatgg agacatgacc aacaggaagt tccg…
NF1	1 aatctctagc tcgctcgcgc tccctctccc cgggccgtgg aaaggatccc acttccggtg 61 gggtgtcatg gcggcgtctc ggactgtgat ggctgtgggg agacggcgct agtggggaga 121 gcgaccaaga ggccccctcc cctccccggg tccccttccc ctatccccct ccccccagcc 181 tccttgccaa cgcccccttt ccctctcccc ctcccgctcg gcgctgaccc cccatcccca 241 cccccgtggg aacactggga gcctgcactc cacagaccct ctccttgcct cttccctcac 301 ctcagcctcc gctccccgcc ctcttcccgg cccagggcgc cggc…
NOTCH1	1 atgccgccgc tcctggcgcc cctgctctgc ctggcgctgc tgcccgcgct cgccgcacga 61 ggcccgcgat gctcccagcc cggtgagacc tgcctgaatg gcgggaagtg tgaagcggcc 121 aatggcacgg aggcctgcgt ctgtggcggg gccttcgtgg gcccgcgatg ccaggacccc 181 aacccgtgcc tcagcacccc ctgcaagaac gccgggacat gccacgtggt ggaccgcaga 241 ggcgtggcag actatgcctg cagctgtgcc ctgggcttct ctgggcccct ctgcctgaca 301 cccctggaca atgcctgcct caccaacccc tgccgcaacg gggg…
NPM1	1 agaaaggagt ggggttgaaa agcgcttgcg caggacggct acggtacggg ggtgggaggg 61 cttcggagca cgcgcgcgga ggcgggactt gggaagcgct cgcgagatct tcagggtcta 121 tatataagcg cggggagcct gcgtcctttc cctggtgtga ttccgtcctg cgcggttgtt 181 ctctggagca gcgttctttt atctccgtcc gccttctctc ctacctaagt gcgtgccgcc 241 acccgatgga agattcgatg gacatggaca tgagccccct gaggccccag aactatcttt 301 tcggttgtga actaaaggcc gacaaagatt atcactttaa ggtg…
NRAS	1 gaaacgtccc gtgtgggagg ggcgggtctg ggtgcggcct gccgcatgac tcgtggttcg 61 gaggcccacg tggccggggc ggggactcag gcgcctgggg cgccgactga ttacgtagcg 121 ggcggggccg gaagtgccgc tccttggtgg gggctgttca tggcggttcc ggggtctcca 181 acatttttcc cggctgtggt cctaaatctg tccaaagcag aggcagtgga gcttgaggtt 241 cttgctggtg tgaaatgact gagtacaaac tggtggtggt tggagcaggt ggtgttggga 301 aaagcgcact gacaatccag ctaatccaga accactttgt agat…
NT5C2	1 gggcggggag ggcgcgcgtt gaggcggctg cggcagttgc gcgctgggat tgttgcggtg 61 cgctggagcc gaatacaaaa tacagttaaa ataaaatgtc aacctcctgg agtgatcggt 121 tacagaatgc agcagatatg cctgctaaca tggataagca tgccctgaaa aagtatcgtc 181 gagaagccta tcatcgggtg tttgtgaacc gaagtttagc aatggaaaag ataaagtgtt 241 ttggttttga tatggattat acccttgctg tgtacaagtc cccagagtat gagtcccttg 301 gttttgagct tactgtggag agattagttt ctattggcta tccc…
PAX5	1 agcactgctg ctctcccggc ttcccgctct actccggccg ggccgggtcc gccacgtctg 61 gcgcgctgag caggcccggc cgcgcagcgc ctaccctttc ctcgctccgg gccggcagtg 121 tggggcggcg cgctgggggc gcggcgtgtc tggggacatc ttgtgatgtt ggcgagaaca 181 ggacatgatc tcacatggcg agaagctctt tagttcctta atcatttcac ggtgccttcg 241 gacgcttttt ttccacctaa aacgtttagt ttcagctcag tgatcagcta ccccagctcg 301 gcgggggagc ggaaggcttg aattattccg acctgtgagc ggcc…
KMT2A	1 ctgcttcact tcacggggcg aacatggcgc acagctgtcg gtggcgcttc cccgcccgac 61 ccgggaccac cgggggcggc ggcggcgggg ggcgccgggg cctagggggc gccccgcggc 121 aacgcgtccc ggccctgctg cttccccccg ggcccccggt cggcggtggc ggccccgggg 181 cgcccccctc ccccccggct gtggcggccg cggcggcggc ggcgggaagc agcggggctg 241 gggttccagg gggagcggcc gccgcctcag cagcctcctc gtcgtccgcc tcgtcttcgt 301 cttcgtcatc gtcctcagcc tcttcagggc cggccctgct ccgg…
KMT2B	1 atggcggcgg cggcgggcgg cggcagttgc cccgggcctg gctccgcgcg gggccgcttc 61 ccgggccggc cgcggggcgc cggcgggggc gggggccgcg gcggacgggg caacggggcc 121 gaaagagtgc gggtagctct gcggcgcggc ggtggcgcga cggggccggg cggagccgag 181 cccggggagg acacggccct gctccgtttg ctggggctcc gccggggcct gcgccggctc 241 cgccgcctgt gggccggccc gcgggtccag cggggccggg gacggggtcg gggccggggc 301 tggggcccga gtcgaggctg cgtgccggag gaggagagca gtga…
KMT2D	1 atggacagcc agaagctggc tggtgaggat aaagattcag aaccggcagc tgatggacct 61 gcagcttctg aggacccaag tgccactgag tcagacctgc ccaacccaca tgtgggagag 121 gtctctgtcc ttagttctgg gagtcccagg cttcaggaga ctcctcagga ctgcagtggg 181 ggtccggtgc ggcgttgtgc tctctgtaac tgcggggagc ccagtctaca cgggcagcgg 241 gagctacggc gctttgagtt gccatttgat tggccccggt gtccagtggt gtcccctggg 301 gggagcccag ggcccaatga ggcagtgctg cccagtgagg acct…
KRAS	1 ggccgcggcg gcggaggcag cagcggcggc ggcagtggcg gcggcgaagg tggcggcggc 61 tcggccagta ctcccggccc ccgccatttc ggactgggag cgagcgcggc gcaggcactg 121 aaggcggcgg cggggccaga ggctcagcgg ctcccaggtg cgggagagag gcctgctgaa 181 aatgactgaa tataaacttg tggtagttgg agctggtggc gtaggcaaga gtgccttgac 241 gatacagcta attcagaatc attttgtgga cgaatatgat ccaacaatag aggattccta 301 caggaagcaa gtagtaattg atggagaaac ctgtctcttg gata…
LMO2	1 agagggaagc tgagcgaaaa tagaccttcc cgagagagga ggaagcccgg agagagacgc 61 acggtcccct ccccgcccct aggccgccgc cccctctctg ccctcggcgg cgagcagcgc 121 gccgcgaccc gggccgaagg gagcgcggtg actgtccttg agcgcggagg ggcgagctcg 181 ccggcggagc gccggagcaa gcggaggcgc aggagcggcg gcgacggcgg cggcggcggc 241 ggcgcccgag cacccgaggg ggtccgagcc ccggcagccg gccagccccg cgccacaaag 301 ggagcgcccc cgccgcccgg caccccgcct ccctccccaa tgtc…
MPL	1 cctgaaggga ggatgggcta aggcaggcac acagtggcgg agaagatgcc ctcctgggcc 61 ctcttcatgg tcacctcctg cctcctcctg gcccctcaaa acctggccca agtcagcagc 121 caagatgtct ccttgctggc atcagactca gagcccctga agtgtttctc ccgaacattt 181 gaggacctca cttgcttctg ggatgaggaa gaggcagcgc ccagtgggac ataccagctg 241 ctgtatgcct acccgcggga gaagccccgt gcttgccccc tgagttccca gagcatgccc 301 cactttggaa cccgatacgt gtgccagttt ccagaccagg agga…
IL7R	1 atctaagctt ctctgtcttc ctccctccct cccttcctct tactctcatt catttcatac 61 acactggctc acacatctac tctctctctc tatctctctc agaatgacaa ttctaggtac 121 aacttttggc atggtttttt ctttacttca agtcgtttct ggagaaagtg gctatgctca 181 aaatggagac ttggaagatg cagaactgga tgactactca ttctcatgct atagccagtt 241 ggaagtgaat ggatcgcagc actcactgac ctgtgctttt gaggacccag atgtcaacat 301 caccaatctg gaatttgaaa tatgtggggc cctcgtggag gtaa…
JAK1	1 tgcagacagt gcgggcctgc gcccagtccc ggctgtcctc gccgcgaccc ctcctcagcc 61 ctgggcgcgc gcacgctggg gccccgcggg gctggccgcc tagcgagcct gccggtcgac 121 cccagccagc gcagcgacgg ggcgctgcct ggcccaggcg cacacggaag tgcgcttctc 181 tgaagtagct ttggaaagta gagaagaaaa tccagtttgc ttcttggaga acactggaca 241 gctgaataaa tgcagtatct aaatataaaa gaggactgca atgccatggc tttctgtgct 301 aaaatgagga gctccaagaa gactgaggtg aacctggagg cccc…
JAK2	1 ctgcaggaag gagagaggaa gaggagcaga agggggcagc agcggacgcc gctaacggcc 61 tccctcggcg ctgacaggct gggccggcgc ccggctcgct tgggtgttcg cgtcgccact 121 tcggcttctc ggccggtcgg gcccctcggc ccgggcttgc ggcgcgcgtc ggggctgagg 181 gctgctgcgg cgcagggaga ggcctggtcc tcgctgccga gggatgtgag tgggagctga 241 gcccacactg gagggccccc gagggcccag cctggaggtc gttcagagcc gtgcccgtcc 301 cggggcttcg cagaccttga cccgccgggt aggagccgcc cctg…
JAK3	1 cacacaggaa ggagccgagt gggactttcc tctcgctgcc tcccggctct gcccgccctt 61 cgaaagtcca gggtccctgc ccgctaggca agttgcactc atggcacctc caagtgaaga 121 gacgcccctg atccctcagc gttcatgcag cctcttgtcc acggaggctg gtgccctgca 181 tgtgctgctg cccgctcggg gccccgggcc cccccagcgc ctatctttct cctttgggga 241 ccacttggct gaggacctgt gcgtgcaggc tgccaaggcc agcggcatcc tgcctgtgta 301 ccactccctc tttgctctgg ccacggagga cctgtcctgc tggt…
KDM6A	1 gtgacacaat tacaacaact ttgtgctggt gccggggaag tttgtgtctc caacgaatcc 61 cctcagtgct ccccagcccc gcgcgctccg gccgttcccg ccgtccccgc ctgtggctgc 121 cccctgccca accccgcgat gtgaccctac agccgaaagc cgccgctgcc gacccggggg 181 ctccgcagcc cctgccgccg ccgccgccgc cttcaccgcc gccgcgttgg gatttttcgt 241 cgccgccgcc cgcggcggag gaggaggcgg cgataaagtt ggtgtgctgg tcccgcgcgc 301 agattggggg cgtcactgcg ggccccggtc cgaggggggg tgtc…
KIT	1 tctgggggct cggctttgcc gcgctcgctg cacttgggcg agagctggaa cgtggaccag 61 agctcggatc ccatcgcagc taccgcgatg agaggcgctc gcggcgcctg ggattttctc 121 tgcgttctgc tcctactgct tcgcgtccag acaggctctt ctcaaccatc tgtgagtcca 181 ggggaaccgt ctccaccatc catccatcca ggaaaatcag acttaatagt ccgcgtgggc 241 gacgagatta ggctgttatg cactgatccg ggctttgtca aatggacttt tgagatcctg 301 gatgaaacga atgagaataa gcagaatgaa tggatcacgg aaaa…
HAX1	1 gacgcctcgc tcaatttctc acagggctgc gcaggtttcc cccgtctgcg aatggaccac 61 tggaggggtt caaaggttcg cgtcccagta cgggaatgag cctctttgat ctcttccggg 121 gctttttcgg ctttcctgga cctcggagct tcagcccagg aggagggata cgtttccacg 181 ataacttcgg ctttgatgac ctagtacgag atttcaatag catcttcagc gatatggggg 241 cctggacctt gccttcccat cctcctgaac ttccaggtcc tgagtcagag acacctggtg 301 agagactacg ggagggacag acacttcggg actcaatgct taag…
HRAS	1 tgccctgcgc ccgcaacccg agccgcaccc gccgcggacg gagcccatgc gcggggcgaa 61 ccgcgcgccc ccgcccccgc cccgccccgg cctcggcccc ggccctggcc ccgggggcag 121 tcgcgcctgt gaacggtggg gcaggagacc ctgtaggagg accccgggcc gcaggcccct 181 gaggagcgat gacggaatat aagctggtgg tggtgggcgc cggcggtgtg ggcaagagtg 241 cgctgaccat ccagctgatc cagaaccatt ttgtggacga atacgacccc actatagagg 301 attcctaccg gaagcaggtg gtcattgatg gggagacgtg cctg…
ID3	1 gatctggggt gctgccagga aaaagcaaat tctggaagtt aatggttttg agtgattttt 61 aaatccttgc tggcggagag gcccgcctct ccccggtatc agcgcttcct cattctttga 121 atccgcggct ccgcggtctt cggcgtcaga ccagccggag gaagcctgtt tgcaatttaa 181 gcgggctgtg aacgcccagg gccggcgggg gcagggccga ggcgggccat tttgaataaa 241 gaggcgtgcc ttccaggcag gctctataag tgaccgccgc ggcgagcgtg cgcgcgttgc 301 aggtcactgt agcgggactt cttttggttt tctttctctt tggg…
IDH1	1 cctgtggtcc cgggtttctg cagagtctac ttcagaagcg gaggcactgg gagtccggtt 61 tgggattgcc aggctgtggt tgtgagtctg agcttgtgag cggctgtggc gccccaactc 121 ttcgccagca tatcatcccg gcaggcgata aactacattc agttgagtct gcaagactgg 181 gaggaactgg ggtgataaga aatctattca ctgtcaaggt ttattgaagt caaaatgtcc 241 aaaaaaatca gtggcggttc tgtggtagag atgcaaggag atgaaatgac acgaatcatt 301 tgggaattga ttaaagagaa actcattttt ccctacgtgg aatt…
IDH2	1 ccagcgttag cccgcggcca ggcagccggg aggagcggcg cgcgctcgga cctctcccgc 61 cctgctcgtt cgctctccag cttgggatgg ccggctacct gcgggtcgtg cgctcgctct 121 gcagagcctc aggctcgcgg ccggcctggg cgccggcggc cctgacagcc cccacctcgc 181 aagagcagcc gcggcgccac tatgccgaca aaaggatcaa ggtggcgaag cccgtggtgg 241 agatggatgg tgatgagatg acccgtatta tctggcagtt catcaaggag aagctcatcc 301 tgccccacgt ggacatccag ctaaagtatt ttgacctcgg gctc…
IKZF1	1 gaattccggc gtcgcggacg catcccagtc tgggcgggac gctcggccgc ggcgaggcgg 61 gcaagcctgg cagggcagag ggagccccgg ctccgaggtt gctcttcgcc cccgaggatc 121 agtcttggcc ccaaagcgcg acgcacaaat ccacataacc tgaggaccat ggatgctgat 181 gagggtcaag acatgtccca agtttcaggg aaggaaagcc cccctgtaag cgatactcca 241 gatgagggcg atgagcccat gccgatcccc gaggacctct ccaccacctc gggaggacag 301 caaagctcca agagtgacag agtcgtggcc agtaatgtta aagt…
GATA1	1 gacaccccct gggatcacac tgagcttgcc acatccccaa ggcggccgaa ccctccgcaa 61 ccaccagccc aggttaatcc ccagaggctc catggagttc cctggcctgg ggtccctggg 121 gacctcagag cccctccccc agtttgtgga tcctgctctg gtgtcctcca caccagaatc 181 aggggttttc ttcccctctg ggcctgaggg cttggatgca gcagcttcct ccactgcccc 241 gagcacagcc accgctgcag ctgcggcact ggcctactac agggacgctg aggcctacag 301 acactcccca gtctttcagg tgtacccatt gctcaactgt atgg…
GATA2	1 gtgagcgcca ggaaggtagc gaggccagcg tcgccccggg actcgctgct caagtctgtc 61 tattgcctgc cgccacatcc atcctagcag ggccccgtcg cccaccaggc ggacaaaagc 121 ggtccgctga acaccatgcg gccgctcggc gtgccgccca ggctctgctg gtgagcgccg 181 ccaccccgcg cccaggtccc gcgagcccgc ctgccgcgca cctcgccctg ctcccagctc 241 tactccaggc cccgtccgcc cgggggcgcc gcccaccgcg cctcgctcgg gccgttgccg 301 tctgcaccca gaccctgagc cgccgccgcc ggccatggag gtgg…
GFI1	1 acaggtttta ccgctgagct gtgtcagtgg cggcggcggc aacgacggcg ggttcgcgcc 61 acctgtccaa gtgccacctg gtctcctccg ggctggggct gagcaagccc tcggagtgac 121 cgtgggtgac agcggctcca gggactcttg gggcgcagtg gggaaagtgc cggaccacca 181 tgccgcgctc atttctcgtc aaaagcaaga aggctcacag ctaccaccag ccgcgctccc 241 caggaccaga ctattccctc cgtttagaga atgtaccggc gcctagccga gcagacagca 301 cttcaaatgc aggcggggcg aaggcggagc cccgggaccg tttg…
GNAS	1 ggcgggggcc cggccgaggc aataagagcg gcggcggcgg cagcggcggc agcagctccc 61 gcagctcctg ctctggtccg cctcggcccg gcggcggcca tcagccccct cggcctcggc 121 tcgaggggcg gggagctgcg cgcgcccctc ggtccgaccg acaccctccc cttcccgccc 181 gtccgcgcgc cccgcggccc gcggcccgca gtccgccccg cgcgctcctt gccgaggagc 241 cgagcccgcg cccggcccgc ccgcccggcg ctgccccggc cctcccggcc cgcgtgaggc 301 cgcccgcgcc cgccgccgcc gcagcccggc cgcgccccgc cgcc…
GNB1	1 gagcgcgtgg ggttttccga ggctgcgggc aggggcccgc cgcgcccatc ccgatggctg 61 gaggcgtctg aggggcggac ggaggcggcg gcggcggcgg cgggagcggg agcgggcggc 121 gagtggggag cggggccggg agtggagcag ccgccgcggc gggactggac cgagcctcgc 181 cggcgcgcac ctgcccgcag cgcccgcgga gcgcgcagcg cggcccgagc gcgacgacct 241 gccgagcggc ggccgaggcg gcggtgtggg cgcgtcaggc cgcgacgagg gcgctgagat 301 ctcacattct tgaaggtggc attgaagagc actaagatcg gaag…
GSKIP	1 agtcgcctcc ggaggaagga agaagaggac gccgggcgcg cagaatggaa acagactgta 61 atcccatgga gctaagcagt atgtcaggat ttgaagaagg ttcagagctg aacggttttg 121 aaggaactga catgaaagac atgaggctcg aagctgaagc agttgtaaat gatgttctct 181 ttgctgttaa caacatgttt gtctcgaaaa gcctgcggtg tgcggatgat gtggcctata 241 tcaatgtgga aacaaaggaa agaaacagat attgcctaga actcactgaa gcagggctca 301 aggtggtagg ctatgctttt gaccaggtag atgatcattt acag…
EP300	1 gccgaggagg aagaggttga tggcggcggc ggagctccga gagacctcgg ctgggcaggg 61 gccggccgtg gcgggccggg gactgcgcct ctagagccgc gagttctcgg gaattcgccg 121 cagcggacgc gctcggcgaa tttgtgctct tgtgccctcc tccgggcttg ggcccaggcc 181 cggcccctcg cacttgccct taccttttct atcgagtccg catccctctc cagccactgc 241 gacccggcga agagaaaaag gaacttcccc caccccctcg ggtgccgtcg gagcccccca 301 gcccacccct gggtgcggcg cggggacccc gggccgaaga agag…
EPOR	1 cttagaggcg cctggtcggg aagggcctgg tcagctgcgt ccggcggagg cagctgctga 61 cccagctgtg gactgtgccg ggggcggggg acggaggggc aggagccctg ggctccccgt 121 ggcgggggct gtatcatgga ccacctcggg gcgtccctct ggccccaggt cggctccctt 181 tgtctcctgc tcgctggggc cgcctgggcg cccccgccta acctcccgga ccccaagttc 241 gagagcaaag cggccttgct ggcggcccgg gggcccgaag agcttctgtg cttcaccgag 301 cggttggagg acttggtgtg tttctgggag gaagcggcga gcgc…
ETV6	1 gcgtcccggg tccccgcgcc gcgccgcgac ctgcagaccc cgccgccgcg ctcgggcccg 61 tctcccacgc ccccgccgcc ccgcgcgccc aactccgccg gccgccccgc cccgccccgc 121 gcgctccaga cccccggggc ggctgccggg agagatgctg gaagaaactt cttaaatgac 181 cgcgtctggc tggccgtgga gcctttctgg gttggggaga ggaaaggaaa gtggaaaaaa 241 cctgagaact tcctgatctc tctcgctgtg agacatgtct gagactcctg ctcagtgtag 301 cattaagcag gaacgaattt catatacacc tccagagagc ccag…
EZH2	1 ggcggcgctt gattgggctg ggggggccaa ataaaagcga tggcgattgg gctgccgcgt 61 ttggcgctcg gtccggtcgc gtccgacacc cggtgggact cagaaggcag tggagccccg 121 gcggcggcgg cggcggcgcg cgggggcgac gcgcgggaac aacgcgagtc ggcgcgcggg 181 acgaagaata atcatgggcc agactgggaa gaaatctgag aagggaccag tttgttggcg 241 gaagcgtgta aaatcagagt acatgcgact gagacagctc aagaggttca gacgagctga 301 tgaagtaaag agtatgttta gttccaatcg tcagaaaatt ttgg…
FBXW7	1 taccgcgccg gagccttccg cagctgccgc ttcagtccga aggaggaagg gaaccaaccc 61 actttctcgg cgccgcggct cttttctaaa agtaatgtga aaacctttgc atcttctgat 121 agtctagcca aggtccaaga agtagcaagc tggcttttgg aaatgaatca ggaactgctc 181 tctgtgggca gcaaaagacg acgaactgga ggctctctga gaggtaaccc ttcctcaagc 241 caggtagatg aagaacagat gaatcgtgtg gtagaggagg aacagcaaca gcaactcaga 301 caacaagagg aggagcacac tgcaaggaat ggtgaagttg ttgg…
FLT3	1 acctgcagcg cgaggcgcgc cgctccaggc ggcatcgcag ggctgggccg gcgcggcctg 61 gggaccccgg gctccggagg ccatgccggc gttggcgcgc gacggcggcc agctgccgct 121 gctcgttgtt ttttctgcaa tgatatttgg gactattaca aatcaagatc tgcctgtgat 181 caagtgtgtt ttaatcaatc ataagaacaa tgattcatca gtggggaagt catcatcata 241 tcccatggta tcagaatccc cggaagacct cgggtgtgcg ttgagacccc agagctcagg 301 gacagtgtac gaagctgccg ctgtggaagt ggatgtatct gctt…
DDX41	1 cgcgcatgcg tgcagcaaag aatggaggag tcggaacccg aacggaagcg ggctcgcacc 61 gacgaggtgc ctgccggagg aagccgctcc gaggcggaag atgaggacga cgaggactac 121 gtgccctatg tgccgttacg gcagcgccgg cagctactgc tccagaagct gctgcagcga 181 agacgcaagg gagctgcgga ggaagagcag caggacagcg gtagtgaacc ccggggagat 241 gaggacgaca tcccgctagg ccctcagtcc aacgtcagcc tcctggatca gcaccagcac 301 cttaaagaga aggctgaagc gcgcaaagag tctgccaagg agaa…
DKC1	1 gggtgggtcc tagcagcgcg gcctgacggg accaaggcgg cgggagtctg cggtcgttcc 61 ctcggctgtg gaccgggcgg cacgcacgcg gtgcagggta acatggcgga tgcggaagta 121 attattttgc caaagaaaca taagaagaaa aaggagcgga agtcattgcc agaagaagat 181 gtagccgaaa tacaacacgc tgaagaattt cttatcaaac ctgaatccaa agttgctaag 241 ttggacacgt ctcagtggcc ccttttgcta aagaattttg ataagctgaa tgtaaggaca 301 acacactata cacctcttgc atgtggttca aatcctctga agag…
DNMT3A	1 cggcggcggc gagagcagag gacgagccgg gacgcggcgc cgcggcacca gggcgcgcag 61 ccgggccggc ccgaccccac cggccatacg gtggagccat cgaagccccc acccacaggc 121 tgacagaggc accgttcacc agagggctca acaccgggat ctatgtttaa gttttaactc 181 tcgcctccaa agaccacgat aattccttcc ccaaagccca gcagcccccc agccccgcgc 241 agccccagcc tgcctcccgg cgcccagatg cccgccatgc cctccagcgg ccccggggac 301 accagcagct ctgctgcgga gcgggaggag gaccgaaagg acgg…
EED	1 tttcgctccc tagcagcggg tcggagatcg aaggaacggg ccaattgcgg ctgaaacgtc 61 tttggaagga ggaagggggt gagggagcat ccctttgagt ttcgcctctt ctcgaggcgg 121 tggtgggaag ggagacatac ttaatactgc cctcttaatc caacggacct tacatcgtgt 181 agactgccgg gagggcggcg ggaaaagggc aagacgggag ttggggaagg gaaggagcca 241 ggaagccgcg cgggagggcg cgcgcgcgcg cccctttttc agcagtgtgg cggggtcgca 301 cgcacgcccg cctcggcggc tgggcgcgat ttgcgacagt gggg…
EGLN1	1 gcagagcgag tggcgcccgt atgccctgcg ctcctccaca gcctgggccg ggccgcccgg 61 gacgctgagg cggcggcggc ggccgagggg gccggtcttg cgctccccag gcccgcgcgc 121 ctgagcccag gttgccattc gccgcacagg ccctattctc tcagccctcg gcggcgatga 181 ggcgctgagg cggctgccgg cgctgcgccg gagcttagga ctcggaagcg gccgggccga 241 gggcgtgggg tgccggcctc cctgaggcga gggtagcggg tgcatggcgc agtaacggcc 301 cctatctctc tccccgctcc ccagcctcgg gcgaggccgt ccgg…
ELANE	1 agagaccccg gagccccagc cccaccatga ccctcggccg ccgactcgcg tgtcttttcc 61 tcgcctgtgt cctgccggcc ttgctgctgg ggggcaccgc gctggcctcg gagattgtgg 121 ggggccggcg agcgcggccc cacgcgtggc ccttcatggt gtccctgcag ctgcgcggag 181 gccacttctg cggcgccacc ctgattgcgc ccaacttcgt catgtcggcc gcgcactgcg 241 tggcgaatgt aaacgtccgc gcggtgcggg tggtcctggg agcccataac ctctcgcggc 301 gggagcccac ccggcaggtg ttcgccgtgc agcgcatctt cgaa…
CEBPA	1 cggaggtgcg cgggcgcggg cgagcagggt ctccgggtgg gcggcggcga cgccccgcgc 61 aggctggagg ccgccgaggc tcgccatgcc gggagaactc taactccccc atggagtcgg 121 ccgacttcta cgaggcggag ccgcggcccc cgatgagcag ccacctgcag agccccccgc 181 acgcgcccag cagcgccgcc ttcggctttc cccggggcgc gggccccgcg cagcctcccg 241 ccccacctgc cgccccggag ccgctgggcg gcatctgcga gcacgagacg tccatcgaca 301 tcagcgccta catcgacccg gccgccttca acgacgagtt cctg…
CREBBP	1 ctgcggggcg ctgttgctgt ggctgagatt tggccgccgc ctcccccacc cggcctgcgc 61 cctccctctc cctcggcgcc cgcccgcccg ctcgcggccc gcgctcgctc ctctccctcg 121 cagccggcag ggcccccgac ccccgtccgg gccctcgccg gcccggccgc ccgtgcccgg 181 ggctgttttc gcgagcaggt gaaaatggct gagaacttgc tggacggacc gcccaacccc 241 aaaagagcca aactcagctc gcccggtttc tcggcgaatg acagcacaga ttttggatca 301 ttgtttgact tggaaaatga tcttcctgat gagctgatac ccaa…
CRLF2	1 aattcggcac gagggcatgg ggcggctggt tctgctgtgg ggagctgccg tctttctgct 61 gggaggctgg atggctttgg ggcaaggagg agcagcagaa ggagtacaga ttcagatcat 121 ctacttcaat ttagaaaccg tgcaggtgac atggaatgcc agcaaatact ccaggaccaa 181 cctgactttc cactacagat tcaacggtga tgaggcctat gaccagtgca ccaactacct 241 tctccaggaa ggtcacactt cggggtgcct cctagacgca gagcagcgag acgacattct 301 ctatttctcc atcaggaatg ggacgcaccc cgttttcacc gcaa…
CSF1R	1 gaagggcaga cagagtgtcc aaaagcgtga gagcacgaag tgaggagaag gtggagaaga 61 gagaagagga agaggaagag gaagagagga agcggaggga actgcggcca ggctaaaagg 121 ggaagaagag gatcagccca aggaggagga agaggaaaac aagacaaaca gccagtgcag 181 aggagaggaa cgtgtgtcca gtgtcccgat ccctgcggag ctagtagctg agagctctgt 241 gccctgggca ccttgcagcc ctgcacctgc ctgccacttc cccaccgagg ccatgggccc 301 aggagttctg ctgctcctgc tggtggccac agcttggcat ggtc…
CSF3R	1 gagtactgtg aagatgtggt ccccaaggct agagctgaaa agaggcttag ggccgggtga 61 gccttccagc cagggcctgc ctccaagtga tgctccccca gggcaggggg cataaggatg 121 gcacccagcc aggtgggagc ctgggccctg cccagcctca aagctttgag ctcaggaaat 181 ccggaggcag gggaggggga catcgttgcc acattcccca gccctttaag acccccaagg 241 caggaaggct gcccgggcct caccagcttc cctcacaggc tccttcctgg gaggaagggg 301 ctgcctgtgc cctcgaaggc gcaagggagg gcaggaggga ggct…
CUX1	1 ccgcggcgcc gggacagccc cgggactctg ccaggtggat gttgtgcgta gccggagcca 61 ggttgaagag agaactcgat gccaccgcaa cggtattggc gaaccggcag gatgaaagtg 121 agcagtccag aaagcggctt atcgaacaga gccgggagtt caagaagaac actccagagg 181 atttgcgcaa gcaggtagcg ccgctgctga agagtttcca aggagagatt gatgcactga 241 gtaaaagaag caaggaagct gaagcagctt tcttgaatgt ctacaaaaga ttgattgacg 301 tcccagatcc cgtaccagct ttggatctcg gacagcaact ccag…
BRIP1	1 gctattgggc gctgggagtc gagggggcgg gaggcgggaa ttcgtctcgg gttgtgtggt 61 tgaggggtct ggtgggtcga ggaaaggtaa cggcggcccc agtcctgcac acaaggccgg 121 ggaagtagca gcacccccag gaagagggag gaggaagggc tcgtgccctt tcttctcttc 181 cagggctccg ctttatttgc tctcagaagt cggtttcctt tccttttctt cagtgaatcg 241 gagctcagag cgttgcttcg gtttccctcc agacagttag gaatctgaaa taaacaggaa 301 agcactatgt cttcaatgtg gtctgaatat acaattggtg gggt…
CALR	1 gcggcgtccg tccgtactgc agagccgctg ccggagggtc gttttaaagg gcccgcgcgt 61 tgccgccccc tcggcccgcc atgctgctat ccgtgccgct gctgctcggc ctcctcggcc 121 tggccgtcgc cgagcctgcc gtctacttca aggagcagtt tctggacgga gacgggtgga 181 cttcccgctg gatcgaatcc aaacacaagt cagattttgg caaattcgtt ctcagttccg 241 gcaagttcta cggtgacgag gagaaagata aaggtttgca gacaagccag gatgcacgct 301 tttatgctct gtcggccagt ttcgagcctt tcagcaacaa aggc…
CBL	1 tccgcccgga tagccggcgg cggcggcggc ggcggcggcg gcggcggccg ggagaggccc 61 ctccttcacg ccctgcttct ctccctcgct cgcagtcgag ccgagccggc ggacccgcct 121 gggctccgac cctgcccagg ccatggccgg caacgtgaag aagagctctg gggccggggg 181 cggcagcggc tccgggggct cgggttcggg tggcctgatt gggctcatga aggacgcctt 241 ccagccgcac caccaccacc accaccacct cagcccccac ccgccgggga cggtggacaa 301 gaagatggtg gagaagtgct ggaagctcat ggacaaggtg gtgc…
CDKN1A	1 ggtggctatt ttgtccttgg gctgcctgtt ttcagctgct gcaaccacag ggatttcttc 61 tgttcaggcg ccatgtcaga accggctggg gatgtccgtc agaacccatg cggcagcaag 121 gcctgccgcc gcctcttcgg cccagtggac agcgagcagc tgagccgcga ctgtgatgcg 181 ctaatggcgg gctgcatcca ggaggcccgt gagcgatgga acttcgactt tgtcaccgag 241 acaccactgg agggtgactt cgcctgggag cgtgtgcggg gccttggcct gcccaagctc 301 taccttccca cggggccccg gcgaggccgg gatgagttgg gagg…
CDKN2A	1 cgagggctgc ttccggctgg tgcccccggg ggagacccaa cctggggcga cttcaggggt 61 gccacattcg ctaagtgctc ggagttaata gcacctcctc cgagcactcg ctcacggcgt 121 ccccttgcct ggaaagatac cgcggtccct ccagaggatt tgagggacag ggtcggaggg 181 ggctcttccg ccagcaccgg aggaagaaag aggaggggct ggctggtcac cagagggtgg 241 ggcggaccgc gtgcgctcgg cggctgcgga gagggggaga gcaggcagcg ggcggcgggg 301 agcagcatgg agccggcggc ggggagcagc atggagcctt cggc…
CDKN2B	1 ggctccccac tctgccagag cgaggcgggg cagtgaggac tccgcgacgc gtccgcaccc 61 tgcggccaga gcggctttga gctcggctgc gtccgcgcta ggcgcttttt cccagaagca 121 atccaggcgc gcccgctggt tcttgagcgc caggaaaagc ccggagctaa cgaccggccg 181 ctcggccact gcacggggcc ccaagccgca gaaggacgac gggagggtaa tgaagctgag 241 cccaggtctc ctaggaagga gagagtgcgc cggagcagcg tgggaaagaa gggaagagtg 301 tcgttaagtt tacggccaac ggtggattat ccgggccgct gcgc…
BCORL1	1 ggggagtggc cacagcaggt cctatctggt ggtgagtggc tgtcatgatc tctacagcac 61 cgctctacag cggcgtgcac aactggacca gttctgaccg gattcgcatg tgtggcatca 121 acgaggagag aagagcacct ctttctgatg aggagtcaac gacaggcgac tgccagcact 181 ttggatctca ggagttttgt gtcagcagca gtttttccaa ggtggagctc acggcagttg 241 gaagtggcag caatgcccgg ggggcagacc cagatggcag tgctacagaa aaacttgggc 301 acaagtcaga agacaagcct gacgatcccc agccaaaaat ggac…
BLM	1 ggcgggaagt gagccagggc ttggcgcggc ggccgtggtt gcggcgcggg aagtttggat 61 cctggttccg tccgctagga gtctgcgtgc gaggattatg gctgctgttc ctcaaaataa 121 tctacaggag caactagaac gtcactcagc cagaacactt aataataaat taagtctttc 181 aaaaccaaaa ttttcaggtt tcacttttaa aaagaaaaca tcttcagata acaatgtatc 241 tgtaactaat gtgtcagtag caaaaacacc tgtattaaga aataaagatg ttaatgttac 301 cgaagacttt tccttcagtg aacctctacc caacaccaca aatc…
BPGM	1 gatgagtcct aggaggcgct ggctctttgg cggctcggag gagcggctgc tgctgctgct 61 gctgctgctg gtggcccctt tgcagatgta ttgctgtcct tgaatattag cccatttgaa 121 aacgcctggg aagttcagcc atcagtatgt ccaagtacaa acttattatg ttaagacatg 181 gagagggtgc ttggaataag gagaaccgtt tttgtagctg ggtggatcag aaactcaaca 241 gcgaaggaat ggaggaagct cggaactgtg ggaagcaact caaagcgtta aactttgagt 301 ttgatcttgt attcacatct gtccttaatc ggtccattca caca…
BRAF	1 cgcctccctt ccccctcccc gcccgacagc ggccgctcgg gccccggctc tcggttataa 61 gatggcggcg ctgagcggtg gcggtggtgg cggcgcggag ccgggccagg ctctgttcaa 121 cggggacatg gagcccgagg ccggcgccgg cgccggcgcc gcggcctctt cggctgcgga 181 ccctgccatt ccggaggagg tgtggaatat caaacaaatg attaagttga cacaggaaca 241 tatagaggcc ctattggaca aatttggtgg ggagcataat ccaccatcaa tatatctgga 301 ggcctatgaa gaatacacca gcaagctaga tgcactccaa caaa…
BRCA1	1 gtaccttgat ttcgtattct gagaggctgc tgcttagcgg tagccccttg gtttccgtgg 61 caacggaaaa gcgcgggaat tacagataaa ttaaaactgc gactgcgcgg cgtgagctcg 121 ctgagacttc ctggacgggg gacaggctgt ggggtttctc agataactgg gcccctgcgc 181 tcaggaggcc ttcaccctct gctctgggta aagttcattg gaacagaaag aaatggattt 241 atctgctctt cgcgttgaag aagtacaaaa tgtcattaat gctatgcaga aaatcttaga 301 gtgtcccatc tgtctggagt tgatcaagga acctgtctcc acaa…
BRCA2	1 agaggcggag ccgctgtggc actgctgcgc ctctgctgcg cctcgggtgt cttttgcggc 61 ggtgggtcgc cgccgggaga agcgtgaggg gacagatttg tgaccggcgc ggtttttgtc 121 agcttactcc ggccaaaaaa gaactgcacc tctggagcgg acttatttac caagcattgg 181 aggaatatcg taggtaaaaa tgcctattgg atccaaagag aggccaacat tttttgaaat 241 ttttaagaca cgctgcaaca aagcagattt aggaccaata agtcttaatt ggtttgaaga 301 actttcttca gaagctccac cctataattc tgaacctgca gaag…
ABL1	1 acctgcagcg cgaggcgcgc cgctccaggc ggcatcgcag ggctgggccg gcgcggcctg 61 gggaccccgg gctccggagg ccatgccggc gttggcgcgc gacggcggcc agctgccgct 121 gctcgttgtt ttttctgcaa tgatatttgg gactattaca aatcaagatc tgcctgtgat 181 caagtgtgtt ttaatcaatc ataagaacaa tgattcatca gtggggaagt catcatcata 241 tcccatggta tcagaatccc cggaagacct cgggtgtgcg ttgagacccc agagctcagg 301 gacagtgtac gaagctgccg ctgtggaagt ggatgtatct gctt…
ANKRD26	1 gtgtctagcg ggatcgcttg cttggtaacc cggagggaga gattggaaac cgcggagttt 61 cctttgggag gctgcggcca gccggggctg acttgttatg ttgggctccg gaggccgtta 121 agagccgaga gagacatgag gtgtctctga agcccggtcg cctgggccat gaagaagatt 181 tttagtaaga agggcgagtc gcccttgggc tccttcgcgc ggcggcagag gagcagcgcg 241 ggaggcgggg gcgagccggg ggagggcgcc tactcgcagc ccggctacca cgtccgagac 301 cgagatctcg gcaagatcca caaagctgcc agcgcgggta atgt…
ASXL1	1 cacacccacg gcagacacgc acgcacccgg gcgccgaagg gaaagccgcg tctcgccctc 61 ccgccccgcc gtcggtcctg tctcagtccc tcagcagagc gggaaagcgg aggccggagc 121 cgtgacctct gaccccgtgg ttatgcggag ccgccgcatt ccttagcgat cgcggggcag 181 ccgccgctgc cgccgtgggc gactgacgca gcgcgggcgc gtggagccgc cgccgcccct 241 cccccaccgc cgctctcgcg ccagccggtc cccgcgtgcc cgccccttct ccccggccgc 301 acccgagacc tcgcgcgccg ccgctgccac gcgccccccc cacc…
ATG2B	1 gtgtctagcg ggatcgcttg cttggtaacc cggagggaga gattggaaac cgcggagttt 61 cctttgggag gctgcggcca gccggggctg acttgttatg ttgggctccg gaggccgtta 121 agagccgaga gagacatgag gtgtctctga agcccggtcg cctgggccat gaagaagatt 181 tttagtaaga agggcgagtc gcccttgggc tccttcgcgc ggcggcagag gagcagcgcg 241 ggaggcgggg gcgagccggg ggagggcgcc tactcgcagc ccggctacca cgtccgagac 301 cgagatctcg gcaagatcca caaagctgcc agcgcgggta atgt…
ATRX	1 aattctcctg cctgagcctc ggcccaacaa aatggcggcg gcagcggtgt cgctttgttt 61 ccgcggctcc tgcggcggtg gcagtggtag cggcctttga gctgtgggga ggttccagca 121 gcagctacag tgacgactaa gactccagtg catttctatc gtaaccgggc gcgggggagc 181 gcagatcggc gcccagcaat cacagaagcc gacaaggcgt tcaagcgaaa acatgaccgc 241 tgagcccatg agtgaaagca agttgaatac attggtgcag aagcttcatg acttccttgc 301 acactcatca gaagaatctg aagaaacaag ttctcctcca cgac…
BCOR	1 gggagtcgag tgagcgcggc gccgcgagcg ggctgcgggc agccggggac cgcaaacttt 61 gctgctcgcc gcgcttctcc ggcccggctc cttctccgct cgttaacgtc gccaaccccc 121 cccacccctc atatctctct ccacccaccc aaccgccccc cgctccttct cgccgcctcg 181 agtccgcttg ggggaaaact tcaaagagcc ggatcgcagg ctccctgcct actcccccac 241 cggggatttc agactagacg cttgaagcaa agctgccatc ccagaagacg acatgctctc 301 agcaaccccc ctgtatggga acgttcacag ctggatgaac agcg…
